# Supplementary material for: New drug submissions in Canada and a comparison with the Food and Drug Administration and the European Medicines Agency: Cross-sectional analysis
Source: PLoS One. 2023 Jun 15;18(6):e0286802. doi: 10.1371/journal.pone.0286802 (PMC10270583; doi:10.1371/journal.pone.0286802)
Supplement: S1 File — (XLSX) [file pone.0286802.s002.xlsx]

## Sheet: Sheet1
Medicinal Ingredient(s)	Year, Month Submission was Accepted into Review	Year, Month Submission Concluded	Outcome of Submission	Eventually approved by Health Canada	Reasons for withdrawal	FDA approved	Notes about FDA approval	EMA approved	Notes about EMA approval	Date of FDA decision	Date of EMA decision
Ataluren	2015-09-01	2016-03-01	Cancelled by sponsor	0	Health Canada had identified some deficiencies in the data that would have precluded issuing an approval	0		1			2014-07-31
Aducanumab	2021-06-01	2022-05-01	Cancelled by sponsor	0	Health Canada completed the assessment of the data provided to support the proposed indication. The clinical efficacy and safety data that were provided did not support the clinical benefit of using Aduhelm for the proposed indication	1		0	Application withdrawn by company (2022-04-20)	2021-07-06
Alvimopan	2016-03-01	2017-03-01	Cancelled by sponsor	0	A Notice of Noncompliance (NON) was issued. The reason for the NON was exclusively due to deficiencies in the Chemistry & Manufacturing component of the NDS.	1		0	No entry on EMA website	2008-05-20
Amisulpride	2020-03-01	2021-02-01	Cancelled by sponsor	0	Review of the submission was ongoing. Health Canada had identified deficiencies in the package that would have precluded issuing an approval. Health Canada issued a Notice of Deficiency to the sponsor	1		1	Nationally authorized	2020-02-26
Ataluren	2018-09-01	2019-10-01	Cancelled by sponsor	0	No data	0		1
Cilostazol	2021-02-01	2022-07-01	Cancelled by sponsor	0	Review of the submission was ongoing. Health Canada identified some deficiencies in the package that would have precluded issuing an approval. Health Canada issued a Notice of Deficiency for this product on December 24, 2021 to the sponsor and was awaiting a response to it.	0		1	Nationally authorized
Emapalumab	2020-05-01	2021-02-01	Cancelled by sponsor	0	Health Canada had completed the assessment of the non-clinical data package and the review of the pivotal evidence supporting the safety and efficacy of Gamifant among treatment-experienced patients with pHLH. The review of clinical pharmacology information was on-going. Health Canada had identified deficiencies in the clinical data that would have precluded issuing an approval	1		0	Refused (2021-01-07)	2018-11-20
Finerenone	2021-04-01	2021-10-01	Cancelled by sponsor	1	An initial review of the Fidelio renal outcomes trial was conducted and a number of uncertainties were identified and conveyed to the sponsor in a clinical clarification request sent on September 22, 2021. Subsequently, the NDS for Kerendia was cancelled by the sponsor as of October 5, 2021. At the time of cancellation, Health Canada’s review of the submission was not complete.	0		1			2022-02-16
Human heterologous liver cells	2017-06-01	2018-07-01	Cancelled by sponsor	0	Review of the submission was nearing completion. Health Canada had identified some deficiencies in the data that would have precluded issuing an approval	0		0	Refused (2015-12-21)
Lasmiditan	2020-04-01	2021-01-01	Cancelled by sponsor	0	Review of the submission was complete. Health Canada did not identify any deficiencies in the data packages that would have precluded issuing an approval. However, Health Canada and the sponsor could not reach agreement on the interpretation of the cardiovascular data and resulting content in the Product Monograph	1		1		2019-10-11	2022-08-17
Lorcaserin hydrochloride	2016-11-01	2018-02-01	Cancelled by sponsor	0	Review of the submission was nearing completion. Health Canada had identified some open questions about the data that would have precluded issuing an approval. Eisai could not address the questions	1	FDA requested withdrawal (2020-09-17)	0	Designated as orphan drug but not yet approved	2012-06-27
Panobinostat	2015-11-01	2016-06-01	Cancelled by sponsor	0	Review of the submission was not complete; however Health Canada had identified a major deficiency in the information provided that precluded continuation of the review.	1	FDA withdrew approval (2022-03-24)	1		2015-02-23	2015-08-28
Roxadustat	2020-03-01	2021-10-01	Cancelled by sponsor	0	A Notice of Non-Compliance (NON) was previously issued for this product on January 25, 2021. A response to the NON was filed and reviewed by Health Canada. Remaining issues were identified during the review of the response.	0		1			2021-08-18
Sirukumab	2017-06-01	2017-10-01	Cancelled by sponsor	0	At the time of the cancellation, the clinical, quality and labelling reviews were pending.	0		0	Application withdrawn by company (2017-10-26)
Cinnarizine, dimenhydrinate	2016-09-01	2018-11-01	Issued Notice of Non-compliance - Withdrawal	0	The internal reconsideration panel concluded that the sponsor had not submitted sufficient supportive information to confirm that the MVS (Mean Vertigo Symptom} was a valid Patient Reported Outcome which could be used in the present day regulatory environment to support authorization for the proposed indication. Without an appropriate primary endpoint definition, it is not possible to assess the …	0		No entry on EMA website
Volanesorsen	2017-11-01	2018-11-01	Issued Notice of Non-compliance - Withdrawal	0	Based on the information submitted, Health Canada concluded that the risks and uncertainties associated with volanesorsen therapy in FCS (familial chylomicronemia syndrome) patients, particularly the unpredictable events of severe thrombocytopenia, outweigh the evidence of benefit (which is currently limited to incompletely characterized decreases in triglyceride levels).	0		1			2019-05-03
